# Supplementary material for: The Bactericidal Fatty Acid Mimetic 2CCA-1 Selectively Targets Pneumococcal Extracellular Polyunsaturated Fatty Acid Metabolism
Source: mBio. 2020 Dec 15;11(6):e03027-20. doi: 10.1128/mBio.03027-20 (PMC7773995; doi:10.1128/mBio.03027-20)
Supplement: DATA SET S1 [file mBio.03027-20-sd001.xlsx]

## Sheet: Sheet1
Identifyer	Strain	Treatment
Mass@RT			765.5514@3.03	576.5121@3.04	705.5314@2.92	793.5824@3.5	604.5438@3.5	820.5461@4.05	789.6247@4.77	935.6548@3.43	801.632@4.68	822.5617@4.67	933.6395@3.06	954.5692@3.06	602.5273@3.12	961.6699@3.56	982.5983@3.56	632.4782@5.03	751.4002@6.11	660.5087@6.13	792.5159@3.42	787.6059@0.08	602.4317@3.58	1448.0399@8.61	928.5521@3	628.4477@3.71	407.3881@0.71	763.5356@2.76	522.4652@2.67	984.6141@4.05	604.4473@4.14	1450.056@8.85	548.4811@2.7	391.2843@1.36	778.5544@3.9	1422.0259@8.58	1476.0716@8.87	1474.055@8.66	574.4951@2.76	637.5637@5.17	711.5048@2.66	717.5394@2.92	773.5998@0.08	797.597@3.48	806.5868@4.67	747.6145@4.43	766.5001@3.31	815.6381@4.88	414.2058@0.47
T4 _DMSO_1	T4	DMSO	307719	268762	1252760	87321	62513	63694	916622	250344	35519	40688	559010	445277	38354	112248	52732	262395	153045	73699	236145	139420	266201	50337	108780	274078	0	148067	240679	18789	254165	24595	232789	34687	35189	57844	9717	17261	127432	12281	175639	85780	50516	16303	10393	145450	117462	42381	87358
T4 _DMSO_3	T4	DMSO	374701	319394	1586117	107886	86097	93082	1128689	312894	58329	52174	698673	583083	46614	132195	60854	304308	211290	91025	304993	161971	320507	64130	150946	322741	0	180744	292215	22748	300089	19904	273852	110800	41374	88453	13016	16162	138273	9269	228334	71050	57258	88448	13340	187957	151870	52698	9277
T4_DMSO_Ca_1	T4	DMSO_Ca2+	252504	227885	1281403	82647	48585	89067	1025536	376584	50060	50327	692104	565928	54358	138506	69812	196345	421774	61803	321098	167382	261195	44322	174607	284516	0	194894	271938	28467	172564	18667	190734	67581	39951	50820	16404	18472	149374	56269	199919	75657	54706	44330	6982	154067	115469	53453	66656
T4_DMSO_Ca_2	T4	DMSO_Ca2+	309303	281483	1390505	95907	79389	108743	1091529	411161	55976	53578	776047	656181	66022	151842	80534	203844	213907	65247	367906	195307	276307	48830	202390	319251	0	225419	309710	31949	192291	25382	230000	75895	38303	49805	10615	13485	194860	58779	223370	97147	62238	51695	6458	158072	131353	53232	91172
T4_2CCA-1_1	T4	2CCA-1	218724	188196	1380436	59781	46104	114644	976256	251071	58879	50869	551601	422115	36972	104095	55220	185607	151253	59130	345339	131524	218365	55973	104152	222727	163825	106402	162455	19168	200528	13811	157401	26408	42865	56974	13292	16748	76168	40091	123828	91497	51408	57369	12988	163948	146641	45185	9707
T4_2CCA-1_2	T4	2CCA-1	201099	187299	1411203	63942	34155	107225	1032831	265408	51624	52976	562413	430556	38792	123404	61726	197143	127702	68683	375911	149995	212141	43267	104570	233017	173450	108258	164155	19795	190313	26081	159857	48546	48396	63948	12801	22278	84373	56990	122660	92070	60062	63149	13311	161313	141925	46018	15882
T4_2CCA-1_3	T4	2CCA-1	270207	235955	1703639	76408	56124	127293	1138631	308612	63429	62991	671170	539132	43612	143966	76059	248786	205263	84647	412743	184077	259675	72027	130815	273751	268611	132515	200477	24124	237008	22643	189973	61686	53177	93632	17605	23001	114849	62436	149908	112724	76673	19706	15594	198678	181679	47682	11545
852_DMSO_1	852	DMSO	255462	214456	1625985	68355	50557	83361	709050	431287	66494	59964	566629	399465	39846	139300	67581	220460	481555	61896	312802	139290	420441	54213	180272	300891	0	196956	278015	38165	288815	29103	255793	71889	43081	62973	11572	11786	161009	28927	197465	225189	57542	81042	11373	139731	192773	46607	78685
852_DMSO_2	852	DMSO	162392	150208	1055391	47855	43342	57894	510220	283371	41985	46756	365024	243647	28689	83409	46952	159196	496023	49163	202531	93403	275450	38014	111220	266191	0	129068	173182	28742	193391	20746	158765	120455	31182	42947	7800	7842	107104	30150	126812	154659	35005	27089	8424	99880	134322	32674	92306
852_DMSO_3	852	DMSO	159201	154516	1050977	45053	39750	66061	505015	278101	46000	42575	358611	251704	29969	94598	43530	143394	493629	44844	198398	94757	275425	48479	118745	267607	0	126946	175444	27998	186218	19757	161784	103680	31908	40724	7777	7824	106249	20065	136400	125634	34802	31276	10492	90351	137057	33832	91053
852_2CCA-1_1	852	2CCA-1	174897	148337	1503208	52742	39391	110214	716166	347115	49534	62785	470429	337833	56204	130296	61210	156632	469837	46143	296685	116677	289230	30330	144706	273871	0	159003	193506	37392	166560	21960	154948	208169	38207	49543	11319	14060	131477	45816	145223	159282	43302	31666	5949	121228	142867	45107	43777
852_2CCA-1_2	852	2CCA-1	118924	111461	1087352	35763	31054	87708	542789	267060	47310	49716	355967	242328	35956	99360	55812	109987	551714	38434	212322	83474	230793	25781	100520	199108	0	104061	136237	29043	112656	14053	116539	64223	29843	34999	9497	12493	92661	38017	105809	117540	30285	24304	11253	101356	105162	33844	15565
852_2CCA-1_3	852	2CCA-1	107248	102082	1073153	37898	29703	94585	497576	268307	40932	46951	342575	230724	36611	97191	54298	110092	553210	37673	213251	90688	223648	42007	100177	185636	0	104877	133918	28597	114755	37320	112358	66255	32204	30521	9228	11197	81086	33999	97348	115359	36290	30004	10948	97127	103760	30847	39220
blank_2
blank_3
blank_4
blank_6
Data set S1_Lipidomics data set. Abundance (counts / min) of molecular features (Mass@Retention time (RT)) measured in the 2CCA-1 (25 µM) and DMSO (1 % (v/v)) treated wildtype Tigr4 (T4) and the spontaneous 2CCA-1 resistant Tigr4 derivative strain BHN852. Two DMSO treated Tigr4 samples have been grown in supplemented C+Y+Ds medium with elevated Ca2+ concentration. Blank measurements are included.…
[truncated: 324 more columns]
